# Supplementary material for: Recent advances in understanding and managing phantom limb pain
Source: F1000Res. 2019 Jul 23;8:F1000 Faculty Rev-1167. [Version 1] doi: 10.12688/f1000research.19355.1 (PMC6652103; doi:10.12688/f1000research.19355.1)
Supplement: Supplementary file 1 [file f1000research-8-21216-s0000.tgz]

Archive with 1 entries (1 files):
- 9546e6ad-c2ef-4995-b3ba-6d4af0978f5c_Katz_Supplementary_Tables_Final.pdf
